# Supplementary material for: Facile Preparation of a Novel HfC Aerogel with Low Thermal Conductivity and Excellent Mechanical Properties
Source: Gels. 2023 Oct 23;9(10):839. doi: 10.3390/gels9100839 (PMC10606605; doi:10.3390/gels9100839)
Supplement: Supplementary file 1 [file gels-09-00839-s001.zip]

Archive with 1 entries (1 files):
- gels-2648534-supplementary.pdf
